# Supplementary material for: Rosacea and Hippophae rhamnoides: A Phytonutrient Approach to Skin Repair (The Systematic Review)
Source: Medicina (Kaunas). 2026 Apr 1;62(4):676. doi: 10.3390/medicina62040676 (PMC13118053; doi:10.3390/medicina62040676)
Supplement: Supplementary file 1 [file medicina-62-00676-s001.zip]

Archive with 1 entries (1 files):
- medicina-4133842-supplementary.pdf
